# Supplementary material for: Oxidative Stress Response and E. coli Biofilm Formation under the Effect of Pristine and Modified Carbon Nanotubes
Source: Microorganisms. 2023 May 6;11(5):1221. doi: 10.3390/microorganisms11051221 (PMC10222281; doi:10.3390/microorganisms11051221)
Supplement: Supplementary file 1 [file microorganisms-11-01221-s001.zip]

Archive with 1 entries (1 files):
- microorganisms-2342316-supplementary.pdf
